# Supplementary material for: Deformed wing virus affects foraging success and foraging specialization of honeybee workers
Source: Sci Rep. 2025 Dec 10;16:2029. doi: 10.1038/s41598-025-31753-0 (PMC12808175; doi:10.1038/s41598-025-31753-0)
Supplement: Supplementary file 1 — Supplementary Material 1 [file 41598_2025_31753_MOESM1_ESM.xlsx]

## Sheet: S1
Table S1a: ANOVA table for Poisson GLM analysis of the observed foraging activity with colony, time of day,
weather and treatment x quadratic time since treatment as effects.
Effect	Chi squared	Df	p-value
COLONY	200.737	3	2.92391e-43
TREATMENT	199.758	1	2.3591e-45
poly(DAY_SINCE_TREATMENT, 2)	218.036	2	4.50816e-48
TIME_ORD	1.42291	1	0.232925
WEATHER	30.1362	1	4.02752e-08
TREATMENT:poly(DAY_SINCE_TREATMENT, 2)	86.1846	2	1.9286e-19
Table S1b: Summary table for Poisson GLM analysis of the observed foraging activity with colony, time of day,
weather and treatment x quadratic time since treatment as effects.
Effect	Estimate	S.E.	z-value	p-value
(Intercept)	1.59435	0.105907	15.0543	3.23452e-51
COLONYB	0.646482	0.0680578	9.49903	2.11862e-21
COLONYC	0.0184168	0.0743279	0.247778	0.804306
COLONYD	0.630218	0.0665174	9.47448	2.68083e-21
TREATMENTDWV	-0.685376	0.0504065	-13.597	4.17229e-42
poly(DAY_SINCE_TREATMENT, 2)1	0.44396	0.521899	0.850663	0.394957
poly(DAY_SINCE_TREATMENT, 2)2	-6.32171	0.521583	-12.1202	8.25171e-34
TIME_ORD	-0.0339009	0.0284223	-1.19276	0.232964
WEATHER	0.182247	0.0334511	5.44817	5.08906e-08
TREATMENTDWV:poly(DAY_SINCE_TREATMENT, 2)1	-7.57404	0.904329	-8.37531	5.50768e-17
TREATMENTDWV:poly(DAY_SINCE_TREATMENT, 2)2	1.6264	0.85935	1.89259	0.0584118

## Sheet: S2
Table S2a: ANOVA results from a Binomial GLM analysis testing
the effects of colony and time since treatment on the proportion of DWV- infected foragers over time
Effect	Chi squared	Df	p-value
COLONY	5.72925	3	0.125552
DAY_SINCE_TREATMENT	30.9002	1	2.71648e-08
Table S2b: Summary of fixed effects from a Binomial GLM estimates testing
the effects of colony and time since treatment on proportion of DWV infected foragers over time
Effect	Estimate	S.E.	z-value	p-value
(Intercept)	1.58599	0.567604	2.79418	0.00520312
COLONYB	0.6756	0.387952	1.74145	0.0816044
COLONYC	0.924684	0.403441	2.29199	0.021906
COLONYD	0.661289	0.37926	1.74363	0.0812236
DAY_SINCE_TREATMENT	-0.159039	0.030316	-5.24605	1.55394e-07

## Sheet: S3
Table S3a: ANOVA table for binomial GLM analysis of the overall foraging success
with colony, treatment and time since treatment as main effects.
Effect	Chi squared	Df	p-value
COL	3.6343	3	0.303757
TREATMENT	0.00301962	1	0.956177
DAY_SINCE_TREATMENT	9.91562	1	0.00163882
Table S3b: Summary table for binomial GLM analysis of the overall foraging success
with colony, treatment and time since treatment as main effects.
Effect	Estimate	S.E.	z-value	p-value
(Intercept)	-2.84308	0.611313	-4.65077	3.3069e-06
COLB	0.252575	0.415992	0.607165	0.543742
COLC	0.531226	0.436249	1.21771	0.223333
COLD	0.623425	0.399549	1.56032	0.118684
TREATMENTDWV	-0.0142488	0.259347	-0.0549409	0.956186
DAY_SINCE_TREATMENT	0.0901015	0.0291171	3.09446	0.00197175

## Sheet: S4-5
Table S4a: ANOVA table for binomial GLM analysis of the nectar foraging success
with colony, treatment and time since treatment as main effects.
Effect	Chi squared	Df	p-value
COL	1.42108	3	0.700602
TREATMENT	4.55954	1	0.0327358
DAY_SINCE_TREATMENT	13.0004	1	0.000311428
Table S4b: Summary table for binomial GLM analysis of the nectar foraging success
with colony, treatment and time since treatment as main effects.
Effect	Estimate	S.E.	z-value	p-value
(Intercept)	-4.2434	0.831611	-5.10262	3.34978e-07
COLB	-0.2266	0.55491	-0.408355	0.683013
COLC	0.186768	0.5813	0.321293	0.747988
COLD	0.166474	0.523416	0.318054	0.750444
TREATMENTDWV	-0.801805	0.396768	-2.02084	0.0432962
DAY_SINCE_TREATMENT	0.138934	0.0400595	3.46819	0.000523983
Table S5a: ANOVA table for linear mixed model analysis of the log10 transformed sugar content with
individual bee coded as a random factor and colony, treatment and time since treatment as main effects.
Effect	Chi squared	Df	p-value
(Intercept)	363.346	1	5.25913e-81
COL	5.27348	3	0.152833
TREATMENT	38.3542	1	5.90015e-10
DAY_SINCE_TREATMENT	0.94059	1	0.332126
Table S5b: Summary table for linear mixed model analysis of the log10 transformed sugar content with
individual bee coded as a random factor and colony, treatment and time since treatment as main effects.
Effect	Estimate	S.E.	t-value
(Intercept)	1.33597	0.0697344	19.1579
COLB	-0.0922876	0.0412273	-2.2385
COLC	-0.066675	0.0452408	-1.47378
COLD	-0.080249	0.0397972	-2.01645
TREATMENTDWV	-0.211648	0.0341749	-6.19308
DAY_SINCE_TREATMENT	0.00291504	0.00300569	0.96984

## Sheet: S6-7
Table S6a: ANOVA table for binomial GLM analysis of the pollen foraging success
with colony, treatment and time since treatment as main effects.
Effect	Chi squared	Df	p-value
COL	2.9008	3	0.407173
TREATMENT	3.93366	1	0.0473288
DAY_SINCE_TREATMENT	0.508775	1	0.47567
Table S6b: Summary table for binomial GLM analysis of the pollen foraging success
with colony, treatment and time since treatment as main effects.
Effect	Estimate	S.E.	z-value	p-value
(Intercept)	-2.88386	0.771957	-3.73578	0.000187137
COLB	0.570867	0.553947	1.03055	0.302754
COLC	0.656891	0.573264	1.14588	0.251846
COLD	0.836943	0.532379	1.57208	0.115932
TREATMENTDWV	0.607836	0.304163	1.99839	0.0456747
DAY_SINCE_TREATMENT	0.024763	0.0347814	0.711961	0.476489
Table S7a: ANOVA table for linear mixed model analysis of the log10 transformed pollen loads with
individual bee coded as a random factor and colony, treatment and time since treatment as main effects.
Effect	Chi squared	Df	p-value
(Intercept)	15.8448	1	6.87534e-05
COL	1.38265	3	0.709607
TREATMENT	0.941638	1	0.331857
DAY_SINCE_TREATMENT	0.152722	1	0.695948
Table S7b: Summary table for linear mixed model analysis of the log10 transformed pollen loads with
individual bee coded as a random factor and colony, treatment and time since treatment as main effects.
Effect	Estimate	S.E.	t-value
(Intercept)	0.972162	0.265434	3.66254
COLB	-0.0256588	0.169319	-0.151542
COLC	-0.0866599	0.174714	-0.496011
COLD	-0.127449	0.163344	-0.780249
TREATMENTDWV	0.0815937	0.0840842	0.97038
DAY_SINCE_TREATMENT	-0.00495641	0.0126829	-0.390796

## Sheet: S8-9
Table S8: Predictors of foraging success
Type	Treatment	Coefficient	Lower 95% CL	Upper 95% CL
nectar	CTRL	16.6071	12.1457	22.2915
nectar	DWV	8.19957	4.2832	15.1308
pollen	CTRL	13.8616	9.9663	18.9586
pollen	DWV	22.8112	15.8407	31.694
overall	CTRL	31.934	26.1214	38.3683
overall	DWV	31.6251	23.471	41.0909
Table S9: Predictors of foraging performance
Type	Treatment	Coefficient	Lower 95% CL	Upper 95% CL
nectar_quality (% sugar)	CTRL	21.0849	19.8746	22.3689
nectar_quality (% sugar)	DWV	12.9516	11.2065	14.9685
pollen_load (mg)	CTRL	6.32863	4.90523	8.16506
pollen_load (mg)	DWV	7.63665	5.71369	10.2068
